# Supplementary material for: New Sulfanilamide Derivatives Incorporating Heterocyclic Carboxamide Moieties as Carbonic Anhydrase Inhibitors
Source: Pharmaceuticals (Basel). 2021 Aug 23;14(8):828. doi: 10.3390/ph14080828 (PMC8398262; doi:10.3390/ph14080828)
Supplement: Supplementary file 1 [file pharmaceuticals-14-00828-s001.zip]

Archive with 1 entries (1 files):
- pharmaceuticals-1326087-supplementary.pdf
